# Supplementary material for: Instrumental music training relates to intensity assessment but not emotional prosody recognition in Mandarin
Source: PLoS One. 2024 Aug 30;19(8):e0309432. doi: 10.1371/journal.pone.0309432 (PMC11364251; doi:10.1371/journal.pone.0309432)
Supplement: S1 Table — (XLSX) [file pone.0309432.s001.xlsx]

## Sheet: Sheet1
S1 Table. Overview of selected study characteristics for musically trained subjects.
Study	Native language	Sample size	Mean age	Type of musical training	Duration of musical training	Main results
Cross-sectional
Başkent et al. (2018) [51]	Dutch	10	12	Mixed training	> 5 years	ACC: musicians = nonmusicians
Correia et al. (2022) [38]	Portuguese	30	23	Instrumental training	≥ 6 years	ACC: musicians > nonmusicians
Dibben et al., (2018) [160]	English	17	32	Unknown	≥ 10 years	Valence rating: musicians = nonmusicians Arousal rating: musicians = nonmusicians
Faber& Fiveash (2014) [159]	English	41	36	Unknown	Unknown	Intensity rating: musicians > nonmusicians for happiness
Farmer et al. (2020) [39]	English	20	22	Instrumental training	10.2 years (5-24 years)	ACC: musicians > nonmusicians RT: musicians = nonmusicians
Francisco (2021) [50]	Portuguese	13	30	Instrumental training	10.5 years	ACC: musicians = nonmusicians RT: musicians = nonmusicians
	Portuguese	9	34	Singing training	9.0 years	ACC: musicians = nonmusicians RT: musicians = nonmusicians
Fuller et al. (2014) [47]	Dutch	25	23	instrumental training	14.6 years (10-20 years)	ACC: musicians > nonmusicians
Lima & Castro (2011) [40]	Portuguese	20	23	Instrumental training	11.3 years	ACC: musicians > nonmusicians RT: musicians = nonmusicians Intensity rating: musicians = nonmusicians
	Portuguese	20	48	Instrumental training	12.6 years	ACC: musicians > nonmusicians RT: musicians = nonmusicians Intensity rating: musicians = nonmusicians
Mualem & Lavidor (2015) [52]	Hebrew	23	26	Mixed training	9.4 years (6-18 years)	ACC: musicians = nonmusicians
Nussbaum et al. (2023) [48]	German	39	30	Instrumental training	> 6 years	ACC: musicians > nonmusicians
Park et al. (2015) [53]	German	12	20	Instrumental training	13.8 years	ACC: musicians = nonmusicians
Schellenberg & Mankarious (2012) [49]	English ?	30	8	Formal music lessons	2.8 years	ACC: musicians > nonmusicians
Twaite (2016) [41]	English	58	22	Instrumental training	13.3 years	ACC: musicians > nonmusicians
Thompson et al. (2003) [45]	English ?	22	> 18	Formal music lessons	> 15 years	ACC: musicians > nonmusicians
Thompson et al. (2004) [46]	English	28	> 18	Formal music lessons	12.5 years	ACC: musicians > nonmusicians
Randomized experimental
Bodner et al. (2012) [64]	Hebrew	20	29	Music emotion perception training	30 min	ACC: trained group > control group
Charis et al. (2020) [65]	English	7	61	Mixed training	30 min/day, 5 days/week for 1 month	ACC: trained group = control group
	English	7	61	Melodic contour identification training	30 min/day, 5 days/week for 1 month	ACC: trained group = control group
Fuller et al. (2018) [66]	Dutch	7	64	Mixed training	2 hr group sessions/week for 6 weeks	ACC: trained group = control group
	Dutch	6	73	Melodic contour identification training	2 hr group sessions/week for 6 weeks	ACC: trained group = control group
Good et al. (2017) [63]	English ?	9	10	Instrumental training	60 min/week for 6 months	Improvements in the trained group
Mualem & Lavidor (2015) [52]	Hebrew	12	24	Music emotion training	30 min group sessions/week for 4 weeks	Improvements in the trained group
Thompson et al. (2004) [46]	English	10	6	Instrumental training	45 min/week for one year	ACC: trained group > control group
	English	11	6	Singing training	45 min/week for one year	ACC: trained group = control group
Note. The question mark following the language designation indicates uncertainty about its identification as English. However, it can be confidently asserted that this language is not tonal. ACC = accuracy, RT = response time.
